# Supplementary material for: Identification of Microbial-Based Natural Products as Potential CYP51 Inhibitors for Eumycetoma Treatment: Insights from Molecular Docking, MM-GBSA Calculations, ADMET Analysis, and Molecular Dynamics Simulations
Source: Pharmaceuticals (Basel). 2025 Apr 20;18(4):598. doi: 10.3390/ph18040598 (PMC12030664; doi:10.3390/ph18040598)
Supplement: Supplementary file 1 [file pharmaceuticals-18-00598-s001.zip]

Archive with 1 entries (1 files):
- pharmaceuticals-3569193-supplementary.pdf
